# Supplementary material for: Phospholipid scramblase 1 (PLSCR1) regulates interferon-lambda receptor 1 (IFN-λR1) and IFN-λ signaling in influenza A virus (IAV) infection
Source: eLife. 2025 Dec 24;14:RP104359. doi: 10.7554/eLife.104359 (PMC12736948; doi:10.7554/eLife.104359)
Supplement: Figure 3—source data 1. [file elife-104359-fig3-data1.zip]

Archive with 2 entries (1 files):
- Figure 3, Source Data 1/
- Figure 3, Source Data 1/Figure 3, Source Data 1.pdf
