# Supplementary material for: Phospholipid scramblase 1 (PLSCR1) regulates interferon-lambda receptor 1 (IFN-λR1) and IFN-λ signaling in influenza A virus (IAV) infection
Source: eLife. 2025 Dec 24;14:RP104359. doi: 10.7554/eLife.104359 (PMC12736948; doi:10.7554/eLife.104359)
Supplement: Figure 8—source data 2. [file elife-104359-fig8-data2.zip]

Archive with 4 entries (3 files):
- Figure 8, Source Data 2/
- Figure 8, Source Data 2/source figure 8I-1.tif
- Figure 8, Source Data 2/source figure 8I-2.tif
- Figure 8, Source Data 2/source figure 8I-3.tif
